# Supplementary material for: Strengthening Jordan’s Laboratory Capacity for Communicable Diseases: A Comprehensive Multi-Method Mapping Toward Harmonized National Laboratories and Evidence-Informed Public Health Planning
Source: Int J Environ Res Public Health. 2025 Sep 20;22(9):1459. doi: 10.3390/ijerph22091459 (PMC12469349; doi:10.3390/ijerph22091459)
Supplement: Supplementary file 1 [file ijerph-22-01459-s001.zip]

Archive with 5 entries (5 files):
- Supplementary File S1. List of Key Stakeholders.pdf
- Supplementary File S2 - Semi Structured Interview Guide.pdf
- Supplementary File S3. Field Visit Tool.pdf
- Supplementary File S4. General Information on Participating Labs.pdf
- Supplementary File S5. Conducted Field Visits.pdf
